# Supplementary material for: Papaver S-determinants trigger mitochondrially derived ROS production and disrupt energy metabolism in incompatible pollen tubes
Source: Plant Cell. 2026 Feb 19;38(3):koag031. doi: 10.1093/plcell/koag031 (PMC13098185; doi:10.1093/plcell/koag031)
Supplement: koag031_Supplementary_Data [file koag031_Supplementary_Data.zip]

Archive with 2 entries (2 files):
- Supplementary Figures and Tables S1-S3.pdf
- Supplementary Table S4 Statistical analysis.xlsx
