# Supplementary material for: Papaver S-determinants trigger mitochondrially derived ROS production and disrupt energy metabolism in incompatible pollen tubes
Source: Plant Cell. 2026 Feb 19;38(3):koag031. doi: 10.1093/plcell/koag031 (PMC13098185; doi:10.1093/plcell/koag031)
Supplement: koag031_Supplementary_Data [file koag031_Supplementary_Data.zip › Supplementary Table S4 Statistical analysis.xlsx]

## Sheet: Figure 1
Supplementary Data Set S1. Detailed results of the statistical analyses
Figure 1B
					95% Confidence Interval for Mean
Descriptives	n number	Mean	Std. Deviation	Std. Error	Lower Bound	Upper Bound	Minimum	Maximum
0 min	22	1	0.17609	0.03754	0.9219	1.0781	0.73	1.3
2 min	27	0.9696	0.16994	0.0327	0.9024	1.0368	0.66	1.3
5 min	18	0.7037	0.21599	0.05091	0.5963	0.8111	0.37	1.15
10 min	11	0.4818	0.20117	0.06065	0.3466	0.6169	0.15	0.83
15 min	10	0.4631	0.13771	0.04355	0.3646	0.5616	0.28	0.72
Total	88	0.8043	0.28043	0.02989	0.7449	0.8637	0.15	1.3
ANOVA table	Sum of Squares	df	Mean Square	F	P value
Between Groups	4.071	4	1.018	30.492	<.001
Within Groups	2.77	83	0.033
Total	6.842	87
Tukey HSD					95% Confidence Interval
VAR1	VAR2	Mean Difference	Std. Error	P value	Lower Bound	Upper Bound
0 min	2 min	0.0304	0.05247	0.978	-0.1159	0.1767
0 min	5 min	.29630*	0.05807	<.001	0.1344	0.4582
0 min	10 min	.51825*	0.06747	<.001	0.3301	0.7064
0 min	15 min	.53692*	0.06968	<.001	0.3426	0.7312
0 min	5 min	.26590*	0.05559	<.001	0.1109	0.4209
2 min	10 min	.48785*	0.06535	<.001	0.3056	0.6701
2 min	15 min	.50652*	0.06763	<.001	0.3179	0.6951
5 min	10 min	.22195*	0.06992	0.018	0.027	0.4169
5 min	15 min	.24062*	0.07206	0.011	0.0397	0.4416
10 min	15 min	0.01867	0.07983	0.999	-0.2039	0.2413
* The mean difference is significant at the 0.05 level.
Figure 1D
					95% Confidence Interval for Mean
Descriptives	n number	Mean	Std. Deviation	Std. Error	Lower Bound	Upper Bound	Minimum	Maximum
UT	5	1	0.08228	0.0368	0.8978	1.1022	0.88	1.08
Gd3+	5	0.4351	0.06415	0.02869	0.3554	0.5147	0.36	0.52
Caffeine	5	0.6295	0.10712	0.04791	0.4965	0.7626	0.54	0.82
Total	15	0.6882	0.25539	0.06594	0.5468	0.8296	0.36	1.08
ANOVA table	Sum of Squares	df	Mean Square	F	P value
Between Groups	0.824	2	0.412	55.257	<.001
Within Groups	0.089	12	0.007
Total	0.913	14
Tukey HSD					95% Confidence Interval
VAR1	VAR2	Mean Difference	Std. Error	P value	Lower Bound	Upper Bound
UT	Gd3+	.56494*	0.0546	<.001	0.4193	0.7106
UT	Caffeine	.37045*	0.0546	<.001	0.2248	0.5161
Gd3+	Caffeine	-.19449*	0.0546	0.01	-0.3402	-0.0488
* The mean difference is significant at the 0.05 level.

## Sheet: Figure 2
Figure 2A
					95% Confidence Interval for Mean
Descriptives	n number	Mean	Std. Deviation	Std. Error	Lower Bound	Upper Bound	Minimum	Maximum
UT	29	1.0016	0.10096	0.01875	0.9632	1.04	0.85	1.22
2 min	42	1.1494	0.16498	0.02546	1.098	1.2008	0.82	1.52
5 min	31	1.0753	0.17081	0.03068	1.0126	1.1379	0.79	1.54
10 min	30	1.2314	0.28159	0.05141	1.1262	1.3365	0.87	2.09
20 min	34	1.2646	0.25657	0.044	1.1751	1.3541	0.77	2.09
60 min	29	1.9113	0.37404	0.06946	1.769	2.0535	1.32	2.64
120 min	17	2.2808	0.49493	0.12004	2.0264	2.5353	1.43	3.16
Total	212	1.3434	0.47025	0.0323	1.2797	1.407	0.77	3.16
ANOVA table	Sum of Squares	df	Mean Square	F	P value
Between Groups	32.075	6	5.346	75.138	<.001
Within Groups	14.585	205	0.071
Total	46.66	211
Tukey HSD					95% Confidence Interval
VAR1	VAR2	Mean Difference	Std. Error	P value	Lower Bound	Upper Bound
UT	2 min	-0.1478	0.0644	0.251	-0.3396	0.044
UT	5 min	-0.07368	0.06891	0.936	-0.2789	0.1315
UT	10 min	-.22975*	0.06946	0.019	-0.4366	-0.0229
UT	20 min	-.26296*	0.06742	0.002	-0.4637	-0.0622
UT	60 min	-.90964*	0.07005	<.001	-1.1182	-0.701
UT	120 min	-1.27923*	0.08148	<.001	-1.5219	-1.0366
2 min	5 min	0.07413	0.06316	0.903	-0.114	0.2622
2 min	10 min	-0.08194	0.06376	0.858	-0.2718	0.1079
2 min	20 min	-0.11515	0.06153	0.502	-0.2984	0.0681
2 min	60 min	-.76184*	0.0644	<.001	-0.9536	-0.5701
2 min	120 min	-1.13142*	0.07668	<.001	-1.3598	-0.9031
5 min	10 min	-0.15607	0.06831	0.257	-0.3595	0.0474
5 min	20 min	-0.18928	0.06624	0.069	-0.3865	0.008
5 min	60 min	-.83596*	0.06891	<.001	-1.0412	-0.6308
5 min	120 min	-1.20555*	0.0805	<.001	-1.4453	-0.9658
10 min	20 min	-0.03321	0.06681	0.999	-0.2322	0.1658
10 min	60 min	-.67990*	0.06946	<.001	-0.8867	-0.473
10 min	120 min	-1.04948*	0.08097	<.001	-1.2906	-0.8084
20 min	60 min	-.64668*	0.06742	<.001	-0.8475	-0.4459
20 min	120 min	-1.01627*	0.07923	<.001	-1.2522	-0.7803
60 min	120 min	-.36959*	0.08148	<.001	-0.6122	-0.127
* The mean difference is significant at the 0.05 level.
Figure 2B
					95% Confidence Interval for Mean
Descriptives	n number	Mean	Std. Deviation	Std. Error	Lower Bound	Upper Bound	Minimum	Maximum
UT	28	1.0028	0.20273	0.03831	0.9242	1.0814	0.75	1.59
2 min	32	1.0524	0.41815	0.07392	0.9016	1.2031	0.65	2.86
5 min	28	1.3494	0.37219	0.07034	1.2051	1.4938	0.8	2.13
10 min	28	1.9146	0.66893	0.12642	1.6552	2.174	0.9	3.62
20 min	25	1.9891	0.47902	0.0958	1.7913	2.1868	1.26	3.08
60 min	51	2.0657	0.4636	0.06492	1.9353	2.1961	1.23	3.68
120 min	15	2.9891	0.3452	0.08913	2.798	3.1803	2.27	3.57
Total	207	1.7056	0.71688	0.04983	1.6074	1.8038	0.65	3.68
ANOVA table	Sum of Squares	df	Mean Square	F	P value
Between Groups	65.592	6	10.932	54.289	<.001
Within Groups	40.274	200	0.201
Total	105.866	206
Tukey HSD					95% Confidence Interval
VAR1	VAR2	Mean Difference	Std. Error	P value	Lower Bound	Upper Bound
UT	2 min	-0.04959	0.11612	1	-0.3955	0.2963
UT	5 min	-0.34664	0.11993	0.064	-0.7039	0.0106
UT	10 min	-.91179*	0.11993	<.001	-1.269	-0.5546
UT	20 min	-.98628*	0.12348	<.001	-1.3541	-0.6185
UT	60 min	-1.06286*	0.10555	<.001	-1.3772	-0.7485
UT	120 min	-1.98635*	0.14358	<.001	-2.414	-1.5587
2 min	5 min	-0.29706	0.11612	0.145	-0.6429	0.0488
2 min	10 min	-.86220*	0.11612	<.001	-1.2081	-0.5163
2 min	20 min	-.93670*	0.11978	<.001	-1.2935	-0.5799
2 min	60 min	-1.01328*	0.1012	<.001	-1.3147	-0.7118
2 min	120 min	-1.93677*	0.14042	<.001	-2.355	-1.5185
5 min	10 min	-.56515*	0.11993	<.001	-0.9224	-0.2079
5 min	20 min	-.63964*	0.12348	<.001	-1.0074	-0.2719
5 min	60 min	-.71622*	0.10555	<.001	-1.0306	-0.4018
5 min	120 min	-1.63971*	0.14358	<.001	-2.0674	-1.212
10 min	20 min	-0.0745	0.12348	0.997	-0.4423	0.2933
10 min	60 min	-0.15108	0.10555	0.784	-0.4655	0.1633
10 min	120 min	-1.07456*	0.14358	<.001	-1.5022	-0.6469
20 min	60 min	-0.07658	0.10956	0.993	-0.4029	0.2498
20 min	120 min	-1.00007*	0.14656	<.001	-1.4366	-0.5635
60 min	120 min	-.92349*	0.13181	<.001	-1.3161	-0.5309
* The mean difference is significant at the 0.05 level.
Figure 2C
					95% Confidence Interval for Mean
Descriptives	n number	Mean	Std. Deviation	Std. Error	Lower Bound	Upper Bound	Minimum	Maximum
UT	36	1.0023	0.3664	0.06107	0.8783	1.1262	0.56	2.26
2 min	29	1.1625	0.41079	0.07628	1.0062	1.3187	0.67	2.28
5 min	29	1.5043	0.63504	0.11792	1.2627	1.7458	0.49	3.7
10 min	49	1.6555	0.4153	0.05933	1.5362	1.7748	0.9	2.5
20 min	31	1.6431	0.56298	0.10111	1.4366	1.8496	0.78	2.89
60 min	32	2.1504	0.66601	0.11773	1.9102	2.3905	1.13	3.6
Total	206	1.5257	0.6235	0.04344	1.44	1.6113	0.49	3.7
ANOVA table	Sum of Squares	df	Mean Square	F	P value
Between Groups	27.442	5	5.488	21.007	<.001
Within Groups	52.253	200	0.261
Total	79.695	205
Tukey HSD					95% Confidence Interval
VAR1	VAR2	Mean Difference	Std. Error	P value	Lower Bound	Upper Bound
UT	2 min	-0.1602	0.12754	0.808	-0.5272	0.2068
UT	5 min	-.50198*	0.12754	0.002	-0.869	-0.135
UT	10 min	-.65325*	0.1122	<.001	-0.9761	-0.3304
UT	20 min	-.64081*	0.12524	<.001	-1.0012	-0.2804
UT	60 min	-1.14809*	0.12418	<.001	-1.5054	-0.7907
2 min	5 min	-0.34178	0.13423	0.116	-0.728	0.0445
2 min	10 min	-.49305*	0.11975	<.001	-0.8377	-0.1485
2 min	20 min	-.48061*	0.13205	0.005	-0.8606	-0.1006
2 min	60 min	-.98789*	0.13105	<.001	-1.365	-0.6108
5 min	10 min	-0.15127	0.11975	0.805	-0.4959	0.1933
5 min	20 min	-0.13883	0.13205	0.9	-0.5188	0.2411
5 min	60 min	-.64611*	0.13105	<.001	-1.0232	-0.269
10 min	20 min	0.01244	0.1173	1	-0.3251	0.35
10 min	60 min	-.49484*	0.11617	<.001	-0.8291	-0.1605
20 min	60 min	-.50728*	0.12881	0.002	-0.8779	-0.1366
* The mean difference is significant at the 0.05 level.
Figure 2D
					95% Confidence Interval for Mean
Descriptives	n number	Mean	Std. Deviation	Std. Error	Lower Bound	Upper Bound	Minimum	Maximum
UT	26	0.9834	0.16299	0.03197	0.9175	1.0492	0.62	1.24
2 min	41	1.1124	0.29665	0.04633	1.0187	1.206	0.53	1.68
5 min	30	1.0321	0.24834	0.04534	0.9394	1.1248	0.68	1.63
10 min	19	0.9905	0.29578	0.06786	0.8479	1.133	0.66	1.73
20 min	23	1.0666	0.27707	0.05777	0.9468	1.1864	0.76	1.72
60 min	26	0.8764	0.14362	0.02817	0.8184	0.9345	0.65	1.21
Total	165	1.0199	0.25595	0.01993	0.9805	1.0592	0.53	1.73
ANOVA table	Sum of Squares	df	Mean Square	F	P value
Between Groups	0.992	5	0.198	3.233	0.008
Within Groups	9.752	159	0.061
Total	10.744	164
Tukey HSD					95% Confidence Interval
VAR1	VAR2	Mean Difference	Std. Error	P value	Lower Bound	Upper Bound
UT	2 min	-0.129	0.06209	0.304	-0.3081	0.0501
UT	5 min	-0.04874	0.06636	0.977	-0.2402	0.1427
UT	10 min	-0.00711	0.07475	1	-0.2227	0.2085
UT	20 min	-0.08325	0.07089	0.848	-0.2878	0.1213
UT	60 min	0.10693	0.06869	0.628	-0.0912	0.3051
2 min	5 min	0.08026	0.0595	0.757	-0.0914	0.2519
2 min	10 min	0.12189	0.06873	0.486	-0.0764	0.3202
2 min	20 min	0.04575	0.06452	0.981	-0.1404	0.2319
2 min	60 min	.23593*	0.06209	0.003	0.0568	0.415
5 min	10 min	0.04163	0.07261	0.993	-0.1678	0.2511
5 min	20 min	-0.03451	0.06864	0.996	-0.2325	0.1635
5 min	60 min	0.15567	0.06636	0.182	-0.0358	0.3471
10 min	20 min	-0.07615	0.07678	0.92	-0.2976	0.1453
10 min	60 min	0.11404	0.07475	0.648	-0.1016	0.3297
20 min	60 min	0.19018	0.07089	0.084	-0.0143	0.3947
* The mean difference is significant at the 0.05 level.
Figure 2E
					95% Confidence Interval for Mean
Descriptives	n number	Mean	Std. Deviation	Std. Error	Lower Bound	Upper Bound	Minimum	Maximum
UT	21	1	0.12633	0.02757	0.9425	1.0575	0.76	1.32
2 min	11	0.8834	0.15184	0.04578	0.7814	0.9854	0.67	1.21
5 min	13	1.0889	0.19575	0.05429	0.9706	1.2072	0.89	1.63
10 min	8	1.0978	0.10249	0.03623	1.0121	1.1834	0.96	1.3
20 min	10	1.0111	0.36331	0.11489	0.7512	1.271	0.72	1.74
60 min	10	0.9129	0.28275	0.08941	0.7106	1.1152	0.67	1.49
120 min	10	1.0235	0.19475	0.06159	0.8842	1.1628	0.73	1.42
Total	83	1.0016	0.21366	0.02345	0.9549	1.0482	0.67	1.74
ANOVA table	Sum of Squares	df	Mean Square	F	P value
Between Groups	0.411	6	0.069	1.564	0.169
Within Groups	3.332	76	0.044
Total	3.743	82
Tukey HSD					95% Confidence Interval
VAR1	VAR2	Mean Difference	Std. Error	P value	Lower Bound	Upper Bound
UT	2 min	0.11664	0.07793	0.746	-0.1194	0.3527
UT	5 min	-0.08892	0.07389	0.891	-0.3127	0.1349
UT	10 min	-0.09776	0.08699	0.919	-0.3612	0.1657
UT	20 min	-0.01113	0.08045	1	-0.2548	0.2325
UT	60 min	0.08712	0.08045	0.931	-0.1565	0.3308
UT	120 min	-0.02351	0.08045	1	-0.2672	0.2201
2 min	5 min	-0.20556	0.08578	0.214	-0.4654	0.0542
2 min	10 min	-0.21441	0.09729	0.306	-0.5091	0.0803
2 min	20 min	-0.12777	0.09149	0.802	-0.4049	0.1493
2 min	60 min	-0.02953	0.09149	1	-0.3066	0.2476
2 min	120 min	-0.14015	0.09149	0.725	-0.4172	0.1369
5 min	10 min	-0.00885	0.09409	1	-0.2938	0.2761
5 min	20 min	0.07779	0.08807	0.974	-0.189	0.3445
5 min	60 min	0.17604	0.08807	0.424	-0.0907	0.4428
5 min	120 min	0.06541	0.08807	0.989	-0.2013	0.3322
10 min	20 min	0.08664	0.09932	0.976	-0.2142	0.3874
10 min	60 min	0.18488	0.09932	0.512	-0.1159	0.4857
10 min	120 min	0.07426	0.09932	0.989	-0.2266	0.3751
20 min	60 min	0.09824	0.09364	0.941	-0.1854	0.3818
20 min	120 min	-0.01238	0.09364	1	-0.296	0.2712
60 min	120 min	-0.11063	0.09364	0.899	-0.3942	0.173

## Sheet: Figure 4
Figure 4A
					95% Confidence Interval for Mean
Descriptives	n number	Mean	Std. Deviation	Std. Error	Lower Bound	Upper Bound	Minimum	Maximum
UT	3	0.1611	0.01046	0.00604	0.1351	0.1871	0.15	0.17
AA	3	0.0493	0.0153	0.00883	0.0113	0.0873	0.03	0.06
Total	6	0.1052	0.06238	0.02547	0.0397	0.1707	0.03	0.17
ANOVA table	Sum of Squares	df	Mean Square	F	P value
Between Groups	0.019	1	0.019	109.257	<.001
Within Groups	0.001	4	0
Total	0.019	5
Figure 4B
					95% Confidence Interval for Mean
Descriptives	n number	Mean	Std. Deviation	Std. Error	Lower Bound	Upper Bound	Minimum	Maximum
UT	27	1	0.10041	0.01932	0.9603	1.0397	0.84	1.27
AA	13	1.0391	0.04651	0.0129	1.011	1.0672	0.98	1.14
SI	44	1.8705	0.46347	0.06987	1.7296	2.0114	0.92	2.97
SI + AA	12	1.2475	0.20701	0.05976	1.116	1.3791	1.01	1.75
Total	96	1.4352	0.52225	0.0533	1.3294	1.5411	0.84	2.97
ANOVA table	Sum of Squares	df	Mean Square	F	P value
Between Groups	15.915	3	5.305	48.827	<.001
Within Groups	9.996	92	0.109
Total	25.911	95
Tukey HSD					95% Confidence Interval
VAR1	VAR2	Mean Difference	Std. Error	P value	Lower Bound	Upper Bound
UT	AA	-0.03909	0.11127	0.985	-0.3302	0.2521
UT	SI	-.87054*	0.08058	<.001	-1.0814	-0.6597
UT	SI + AA	-0.24753	0.11436	0.141	-0.5468	0.0517
AA	SI	-.83146*	0.10405	<.001	-1.1037	-0.5592
AA	SI + AA	-0.20844	0.13195	0.395	-0.5537	0.1368
SI	SI + AA	.62301*	0.10735	<.001	0.3421	0.9039
* The mean difference is significant at the 0.05 level.
Figure 4C
					95% Confidence Interval for Mean
Descriptives	n number	Mean	Std. Deviation	Std. Error	Lower Bound	Upper Bound	Minimum	Maximum
UT	28	1	0.1062	0.02007	0.9588	1.0412	0.8	1.29
AA	17	1.0294	0.08932	0.02166	0.9835	1.0754	0.85	1.24
SI	33	1.4588	0.29505	0.05136	1.3542	1.5634	0.97	2.07
SI + AA	26	1.2364	0.17997	0.03529	1.1637	1.3091	0.81	1.75
Total	104	1.2095	0.27655	0.02712	1.1557	1.2633	0.8	2.07
ANOVA table	Sum of Squares	df	Mean Square	F	P value
Between Groups	3.85	3	1.283	31.86	<.001
Within Groups	4.028	100	0.04
Total	7.877	103
Tukey HSD					95% Confidence Interval
VAR1	VAR2	Mean Difference	Std. Error	P value	Lower Bound	Upper Bound
UT	AA	-0.02943	0.06171	0.964	-0.1907	0.1318
UT	SI	-.45878*	0.05157	<.001	-0.5935	-0.3241
UT	SI + AA	-.23640*	0.05466	<.001	-0.3792	-0.0936
AA	SI	-.42935*	0.05991	<.001	-0.5859	-0.2728
AA	SI + AA	-.20697*	0.0626	0.007	-0.3705	-0.0434
SI	SI + AA	.22238*	0.05263	<.001	0.0849	0.3599
* The mean difference is significant at the 0.05 level.
Figure 4D
					95% Confidence Interval for Mean
Descriptives	n number	Mean	Std. Deviation	Std. Error	Lower Bound	Upper Bound	Minimum	Maximum
UT	23	1	0.25372	0.0529	0.8903	1.1097	0.55	1.52
AA	15	0.8192	0.22449	0.05796	0.6949	0.9435	0.47	1.16
SI	17	1.5423	0.31827	0.07719	1.3787	1.706	0.9	2.05
SI + AA	17	1.2095	0.33305	0.08078	1.0383	1.3808	0.77	1.93
Total	72	1.1399	0.38173	0.04499	1.0502	1.2296	0.47	2.05
ANOVA table	Sum of Squares	df	Mean Square	F	P value
Between Groups	4.829	3	1.61	19.838	<.001
Within Groups	5.517	68	0.081
Total	10.346	71
Tukey HSD					95% Confidence Interval
VAR1	VAR2	Mean Difference	Std. Error	P value	Lower Bound	Upper Bound
UT	AA	0.1808	0.09453	0.232	-0.0682	0.4298
UT	SI	-.54234*	0.09111	<.001	-0.7823	-0.3024
UT	SI + AA	-0.20955	0.09111	0.108	-0.4495	0.0304
AA	SI	-.72314*	0.1009	<.001	-0.9889	-0.4574
AA	SI + AA	-.39035*	0.1009	0.001	-0.6561	-0.1246
SI	SI + AA	.33279*	0.0977	0.006	0.0755	0.5901
* The mean difference is significant at the 0.05 level.

## Sheet: Figure 5
Figure 5A
					95% Confidence Interval for Mean
Descriptives	n number	Mean	Std. Deviation	Std. Error	Lower Bound	Upper Bound	Minimum	Maximum
0 min	5	0.2197	0.04574	0.02045	0.1629	0.2765	0.15	0.28
5 min	3	0.083	0.03163	0.01826	0.0045	0.1616	0.06	0.12
10 min	3	0.0337	0.0106	0.00612	0.0073	0.06	0.02	0.04
15 min	3	0.0225	0.00386	0.00223	0.0129	0.0321	0.02	0.03
Total	14	0.1083	0.09337	0.02495	0.0544	0.1622	0.02	0.28
ANOVA table	Sum of Squares	df	Mean Square	F	P value
Between Groups	0.103	3	0.034	32.23	<.001
Within Groups	0.011	10	0.001
Total	0.113	13
Tukey HSD					95% Confidence Interval
VAR1	VAR2	Mean Difference	Std. Error	P value	Lower Bound	Upper Bound
0 min	5 min	.13662*	0.0238	<.001	0.0638	0.2094
0 min	10 min	.18600*	0.0238	<.001	0.1132	0.2588
0 min	15 min	.19714*	0.0238	<.001	0.1243	0.27
5 min	10 min	0.04937	0.02661	0.305	-0.032	0.1308
5 min	15 min	0.06051	0.02661	0.169	-0.0209	0.1419
10 min	15 min	0.01114	0.02661	0.974	-0.0703	0.0926
* The mean difference is significant at the 0.05 level.
Figure 5B
					95% Confidence Interval for Mean
Descriptives	n number	Mean	Std. Deviation	Std. Error	Lower Bound	Upper Bound	Minimum	Maximum
0-5 min	10	0.984	0.0592	0.01872	0.9416	1.0263	0.9	1.07
5-10 min	20	0.9943	0.10084	0.02255	0.9471	1.0415	0.7	1.17
10-15 min	10	1.0275	0.07224	0.02284	0.9758	1.0792	0.93	1.11
15-20 min	10	0.9236	0.10403	0.0329	0.8492	0.998	0.78	1.07
20-25 min	12	0.9361	0.08879	0.02563	0.8797	0.9925	0.84	1.1
25-30 min	9	1.0527	0.09756	0.03252	0.9777	1.1277	0.9	1.19
Total	71	0.9851	0.09706	0.01152	0.9622	1.0081	0.7	1.19
ANOVA table	Sum of Squares	df	Mean Square	F	P value
Between Groups	0.127	5	0.025	3.116	0.014
Within Groups	0.532	65	0.008
Total	0.659	70
Tukey HSD					95% Confidence Interval
VAR1	VAR2	Mean Difference	Std. Error	P value	Lower Bound	Upper Bound
0-5 min	5-10 min	-0.01032	0.03504	1	-0.1132	0.0926
0-5 min	10-15 min	-0.04352	0.04046	0.889	-0.1623	0.0753
0-5 min	15-20 min	0.06041	0.04046	0.67	-0.0584	0.1792
0-5 min	20-25 min	0.04789	0.03874	0.817	-0.0659	0.1616
0-5 min	25-30 min	-0.06873	0.04157	0.567	-0.1908	0.0533
5-10 min	10-15 min	-0.03319	0.03504	0.932	-0.1361	0.0697
5-10 min	15-20 min	0.07073	0.03504	0.343	-0.0322	0.1736
5-10 min	20-25 min	0.05821	0.03303	0.497	-0.0388	0.1552
5-10 min	25-30 min	-0.0584	0.03631	0.596	-0.165	0.0482
10-15 min	15-20 min	0.10392	0.04046	0.12	-0.0149	0.2227
10-15 min	20-25 min	0.0914	0.03874	0.186	-0.0223	0.2051
10-15 min	25-30 min	-0.02521	0.04157	0.99	-0.1473	0.0968
15-20 min	20-25 min	-0.01252	0.03874	1	-0.1263	0.1012
15-20 min	25-30 min	-.12913*	0.04157	0.032	-0.2512	-0.0071
20-25 min	25-30 min	-0.11661	0.03989	0.052	-0.2338	0.0005
* The mean difference is significant at the 0.05 level.
Figure 5C
					95% Confidence Interval for Mean
Descriptives	n number	Mean	Std. Deviation	Std. Error	Lower Bound	Upper Bound	Minimum	Maximum
UT	3	0.9967	0.07506	0.04333	0.8102	1.1831	0.92	1.07
FCCP	10	0.103	0.07304	0.0231	0.0508	0.1552	0.01	0.22
Total	13	0.3092	0.39815	0.11043	0.0686	0.5498	0.01	1.07
ANOVA table	Sum of Squares	df	Mean Square	F	P value
Between Groups	1.843	1	1.843	342.009	<.001
Within Groups	0.059	11	0.005
Total	1.902	12
Figure 5D
					95% Confidence Interval for Mean
Descriptives	n number	Mean	Std. Deviation	Std. Error	Lower Bound	Upper Bound	Minimum	Maximum
0-5 min	8	1.0511	0.06307	0.0223	0.9983	1.1038	0.96	1.14
5-10 min	10	1.0095	0.17316	0.05476	0.8856	1.1334	0.68	1.23
10-15 min	10	1.2133	0.11569	0.03659	1.1305	1.2961	1.05	1.42
15-20 min	11	0.7718	0.44992	0.13566	0.4695	1.0741	0.18	1.28
20-25 min	15	0.4908	0.45702	0.118	0.2377	0.7439	0.05	1.3
25-30 min	10	0.3312	0.16152	0.05108	0.2156	0.4467	0.16	0.61
Total	64	0.7781	0.43394	0.05424	0.6697	0.8865	0.05	1.42
ANOVA table	Sum of Squares	df	Mean Square	F	P value
Between Groups	6.262	5	1.252	12.968	<.001
Within Groups	5.601	58	0.097
Total	11.863	63
Tukey HSD					95% Confidence Interval
VAR1	VAR2	Mean Difference	Std. Error	P value	Lower Bound	Upper Bound
0-5 min	5-10 min	0.04159	0.14741	1	-0.3928	0.476
0-5 min	10-15 min	-0.16223	0.14741	0.879	-0.5967	0.2722
0-5 min	15-20 min	0.27927	0.1444	0.393	-0.1463	0.7048
0-5 min	20-25 min	.56030*	0.13605	0.002	0.1593	0.9613
0-5 min	25-30 min	.71992*	0.14741	<.001	0.2855	1.1544
5-10 min	10-15 min	-0.20382	0.13898	0.686	-0.6134	0.2058
5-10 min	15-20 min	0.23768	0.13578	0.505	-0.1625	0.6378
5-10 min	20-25 min	.51871*	0.12687	0.002	0.1448	0.8926
5-10 min	25-30 min	.67833*	0.13898	<.001	0.2687	1.0879
10-15 min	15-20 min	.44149*	0.13578	0.022	0.0413	0.8417
10-15 min	20-25 min	.72253*	0.12687	<.001	0.3486	1.0964
10-15 min	25-30 min	.88215*	0.13898	<.001	0.4726	1.2917
15-20 min	20-25 min	0.28103	0.12336	0.22	-0.0825	0.6446
15-20 min	25-30 min	.44065*	0.13578	0.023	0.0405	0.8408
20-25 min	25-30 min	0.15962	0.12687	0.806	-0.2143	0.5335
* The mean difference is significant at the 0.05 level.
Figure 5E
					95% Confidence Interval for Mean
Descriptives	n number	Mean	Std. Deviation	Std. Error	Lower Bound	Upper Bound	Minimum	Maximum
0-5 min	17	0.9915	0.19268	0.04673	0.8925	1.0906	0.4	1.14
5-10 min	8	0.7739	0.34916	0.12345	0.482	1.0658	0.12	1.17
10-15 min	11	0.7029	0.29852	0.09001	0.5024	0.9035	0.07	1.04
15-20 min	17	0.5534	0.25145	0.06099	0.4241	0.6827	0.1	1.14
20-25 min	12	0.4594	0.33869	0.09777	0.2442	0.6746	0.12	1.11
25-30 min	6	0.5322	0.33814	0.13805	0.1774	0.8871	0.13	1.09
Total	71	0.6886	0.33578	0.03985	0.6092	0.7681	0.07	1.17
ANOVA table	Sum of Squares	df	Mean Square	F	P value
Between Groups	2.708	5	0.542	6.792	<.001
Within Groups	5.184	65	0.08
Total	7.892	70
Tukey HSD					95% Confidence Interval
VAR1	VAR2	Mean Difference	Std. Error	P value	Lower Bound	Upper Bound
0-5 min	5-10 min	0.21766	0.12108	0.474	-0.1379	0.5732
0-5 min	10-15 min	0.28862	0.10928	0.102	-0.0323	0.6095
0-5 min	15-20 min	.43817*	0.09686	<.001	0.1537	0.7226
0-5 min	20-25 min	.53212*	0.10648	<.001	0.2195	0.8448
0-5 min	25-30 min	.45933*	0.1341	0.013	0.0656	0.8531
5-10 min	10-15 min	0.07096	0.13122	0.994	-0.3144	0.4563
5-10 min	15-20 min	0.2205	0.12108	0.46	-0.135	0.576
5-10 min	20-25 min	0.31445	0.1289	0.158	-0.064	0.693
5-10 min	25-30 min	0.24166	0.15251	0.612	-0.2062	0.6895
10-15 min	15-20 min	0.14955	0.10928	0.745	-0.1713	0.4704
10-15 min	20-25 min	0.24349	0.11788	0.318	-0.1027	0.5896
10-15 min	25-30 min	0.1707	0.14332	0.84	-0.2502	0.5916
15-20 min	20-25 min	0.09395	0.10648	0.949	-0.2187	0.4066
15-20 min	25-30 min	0.02116	0.1341	1	-0.3726	0.4149
20-25 min	25-30 min	-0.07279	0.1412	0.995	-0.4874	0.3418
* The mean difference is significant at the 0.05 level.

## Sheet: Figure 6
Figure 6B
					95% Confidence Interval for Mean
Descriptives	n number	Mean	Std. Deviation	Std. Error	Lower Bound	Upper Bound	Minimum	Maximum
UT	14	1	0.09584	0.02561	0.9447	1.0553	0.9	1.17
SI	20	0.2327	0.09689	0.02167	0.1873	0.278	0.09	0.49
GdCl3 + SI	22	1.0574	0.07974	0.017	1.022	1.0928	0.91	1.2
A23187	6	0.0636	0.03493	0.01426	0.0269	0.1003	0.02	0.12
Total	62	0.6822	0.43013	0.05463	0.573	0.7915	0.02	1.2
ANOVA table	Sum of Squares	df	Mean Square	F	P value
Between Groups	10.848	3	3.616	479.512	<.001
Within Groups	0.437	58	0.008
Total	11.286	61
Tukey HSD					95% Confidence Interval
VAR1	VAR2	Mean Difference	Std. Error	P value	Lower Bound	Upper Bound
UT	SI	.76733*	0.03026	<.001	0.6873	0.8474
UT	GdCl3 + SI	-0.0574	0.02969	0.226	-0.1359	0.0211
UT	A23187	.93639*	0.04237	<.001	0.8243	1.0485
SI	GdCl3 + SI	-.82473*	0.02683	<.001	-0.8957	-0.7538
SI	A23187	.16906*	0.04042	<.001	0.0621	0.276
GdCl3 + SI	A23187	.99379*	0.04	<.001	0.888	1.0996
* The mean difference is significant at the 0.05 level.
Figure 6D
					95% Confidence Interval for Mean
Descriptives	n number	Mean	Std. Deviation	Std. Error	Lower Bound	Upper Bound	Minimum	Maximum
UT	30	1	0.09497	0.01734	0.9645	1.0355	0.81	1.21
SI	27	1.4899	0.21143	0.04069	1.4062	1.5735	1.21	2.23
GdCl3 + SI	21	1.0531	0.12501	0.02728	0.9962	1.11	0.84	1.29
GdCl3	10	1.05	0.11923	0.0377	0.9647	1.1353	0.87	1.23
A23187	11	1.8073	0.34637	0.10443	1.5746	2.0399	1.07	2.1
Total	99	1.2396	0.33673	0.03384	1.1724	1.3068	0.81	2.23
ANOVA table	Sum of Squares	df	Mean Square	F	P value
Between Groups	8.048	4	2.012	61.725	<.001
Within Groups	3.064	94	0.033
Total	11.112	98
Tukey HSD					95% Confidence Interval
VAR1	VAR2	Mean Difference	Std. Error	P value	Lower Bound	Upper Bound
UT	SI	-.48986*	0.04789	<.001	-0.6231	-0.3566
UT	GdCl3 + SI	-0.05307	0.05137	0.839	-0.1959	0.0898
UT	GdCl3	-0.04999	0.06593	0.942	-0.2334	0.1334
UT	A23187	-.80725*	0.06364	<.001	-0.9843	-0.6302
SI	GdCl3 + SI	.43679*	0.05253	<.001	0.2907	0.5829
SI	GdCl3	.43987*	0.06683	<.001	0.254	0.6258
SI	A23187	-.31739*	0.06458	<.001	-0.497	-0.1378
GdCl3 + SI	GdCl3	0.00308	0.06937	1	-0.1899	0.196
GdCl3 + SI	A23187	-.75419*	0.0672	<.001	-0.9411	-0.5673
GdCl3	A23187	-.75727*	0.07889	<.001	-0.9767	-0.5379
* The mean difference is significant at the 0.05 level.
Figure 6E
					95% Confidence Interval for Mean
Descriptives	n number	Mean	Std. Deviation	Std. Error	Lower Bound	Upper Bound	Minimum	Maximum
UT	19	1	0.19065	0.04374	0.9081	1.0919	0.73	1.39
SI	13	1.4828	0.3111	0.08628	1.2948	1.6708	1.04	2.05
GdCl3 + SI	22	0.9561	0.23354	0.04979	0.8526	1.0596	0.58	1.35
GdCl3	17	1.0807	0.17852	0.0433	0.989	1.1725	0.77	1.47
A23187	36	1.3091	0.2473	0.04122	1.2254	1.3927	0.75	1.91
Total	107	1.1665	0.29572	0.02859	1.1098	1.2231	0.58	2.05
ANOVA table	Sum of Squares	df	Mean Square	F	P value
Between Groups	3.658	4	0.915	16.624	<.001
Within Groups	5.611	102	0.055
Total	9.27	106
Tukey HSD					95% Confidence Interval
VAR1	VAR2	Mean Difference	Std. Error	P value	Lower Bound	Upper Bound
UT	SI	-.48283*	0.08442	<.001	-0.7173	-0.2484
UT	GdCl3 + SI	0.0439	0.07346	0.975	-0.1601	0.2479
UT	GdCl3	-0.08074	0.0783	0.84	-0.2982	0.1367
UT	A23187	-.30907*	0.06651	<.001	-0.4938	-0.1244
SI	GdCl3 + SI	.52673*	0.08205	<.001	0.2989	0.7546
SI	GdCl3	.40209*	0.08642	<.001	0.1621	0.6421
SI	A23187	0.17376	0.0759	0.157	-0.037	0.3845
GdCl3 + SI	GdCl3	-0.12464	0.07574	0.472	-0.335	0.0857
GdCl3 + SI	A23187	-.35298*	0.06347	<.001	-0.5293	-0.1767
GdCl3	A23187	-.22833*	0.06902	0.011	-0.42	-0.0366
* The mean difference is significant at the 0.05 level.
Figure 6F
					95% Confidence Interval for Mean
Descriptives	n number	Mean	Std. Deviation	Std. Error	Lower Bound	Upper Bound	Minimum	Maximum
UT	22	1	0.07119	0.01518	0.9684	1.0316	0.88	1.14
SI	9	1.6742	0.27747	0.09249	1.4609	1.8875	1.17	2.03
GdCl3 + SI	18	1.3618	0.19434	0.04581	1.2652	1.4585	1.09	1.83
GdCl3	10	1.0643	0.09286	0.02936	0.9979	1.1307	0.9	1.26
A23187	25	1.2744	0.24649	0.0493	1.1726	1.3761	0.97	1.79
Total	84	1.2391	0.27919	0.03046	1.1785	1.2997	0.88	2.03
ANOVA table	Sum of Squares	df	Mean Square	F	P value
Between Groups	3.569	4	0.892	24.306	<.001
Within Groups	2.9	79	0.037
Total	6.469	83
Tukey HSD					95% Confidence Interval
VAR1	VAR2	Mean Difference	Std. Error	P value	Lower Bound	Upper Bound
UT	SI	-.67419*	0.07581	<.001	-0.8858	-0.4625
UT	GdCl3 + SI	-.36183*	0.06089	<.001	-0.5318	-0.1918
UT	GdCl3	-0.0643	0.07307	0.903	-0.2683	0.1397
UT	A23187	-.27435*	0.05601	<.001	-0.4307	-0.118
SI	GdCl3 + SI	.31235*	0.07822	0.001	0.094	0.5307
SI	GdCl3	.60989*	0.08803	<.001	0.3641	0.8557
SI	A23187	.39983*	0.07448	<.001	0.1919	0.6078
GdCl3 + SI	GdCl3	.29753*	0.07557	0.002	0.0866	0.5085
GdCl3 + SI	A23187	0.08748	0.05923	0.58	-0.0779	0.2528
GdCl3	A23187	-.21005*	0.07169	0.035	-0.4102	-0.0099
* The mean difference is significant at the 0.05 level.

## Sheet: Figure 7
Figure 7A
					95% Confidence Interval for Mean
Descriptives	n number	Mean	Std. Deviation	Std. Error	Lower Bound	Upper Bound	Minimum	Maximum
UT	28	1	0.07045	0.01331	0.9727	1.0273	0.86	1.17
pH 5.5	15	1.5569	0.31038	0.08014	1.385	1.7287	1.05	2.16
SI	17	1.538	0.19185	0.04653	1.4394	1.6367	1.25	2.09
SI + pH 7	16	1.1422	0.07082	0.01771	1.1044	1.1799	1.05	1.25
pH 7	13	1.1277	0.09233	0.02561	1.0719	1.1835	1.02	1.28
Total	89	1.2408	0.28594	0.03031	1.1806	1.3011	0.86	2.16
ANOVA table	Sum of Squares	df	Mean Square	F	P value
Between Groups	4.946	4	1.236	46.177	<.001
Within Groups	2.249	84	0.027
Total	7.195	88
Tukey HSD					95% Confidence Interval
VAR1	VAR2	Mean Difference	Std. Error	P value	Lower Bound	Upper Bound
UT	pH 5.5	-.55686*	0.05236	<.001	-0.7028	-0.4109
UT	SI	-.53804*	0.05031	<.001	-0.6783	-0.3978
UT	SI + pH 7	-0.14216	0.05128	0.052	-0.2851	0.0008
UT	pH 7	-0.12774	0.05492	0.147	-0.2808	0.0254
pH 5.5	SI	0.01882	0.05797	0.998	-0.1428	0.1804
pH 5.5	SI + pH 7	.41469*	0.05881	<.001	0.2507	0.5787
pH 5.5	pH 7	.42912*	0.06201	<.001	0.2562	0.602
SI	SI + pH 7	.39588*	0.057	<.001	0.237	0.5548
SI	pH 7	.41030*	0.06029	<.001	0.2422	0.5784
SI + pH 7	pH 7	0.01442	0.0611	0.999	-0.1559	0.1848
* The mean difference is significant at the 0.05 level.
Figure 7B
					95% Confidence Interval for Mean
Descriptives	n number	Mean	Std. Deviation	Std. Error	Lower Bound	Upper Bound	Minimum	Maximum
UT	30	1	0.08264	0.01509	0.9691	1.0309	0.87	1.28
pH 5.5	17	1.3774	0.24899	0.06039	1.2494	1.5054	1.07	1.87
SI	11	1.8	0.29271	0.08826	1.6034	1.9967	1.47	2.34
SI + pH 7	15	1.0407	0.06801	0.01756	1.003	1.0783	0.9	1.13
pH 7	12	1.0888	0.09125	0.02634	1.0309	1.1468	0.95	1.24
Total	85	1.1987	0.31674	0.03436	1.1304	1.2671	0.87	2.34
ANOVA table	Sum of Squares	df	Mean Square	F	P value
Between Groups	6.224	4	1.556	56.502	<.001
Within Groups	2.203	80	0.028
Total	8.427	84
Tukey HSD					95% Confidence Interval
VAR1	VAR2	Mean Difference	Std. Error	P value	Lower Bound	Upper Bound
UT	pH 5.5	-.37741*	0.05038	<.001	-0.518	-0.2368
UT	SI	-.80001*	0.05849	<.001	-0.9633	-0.6368
UT	SI + pH 7	-0.04068	0.05248	0.937	-0.1871	0.1058
UT	pH 7	-0.08884	0.05668	0.523	-0.247	0.0694
pH 5.5	SI	-.42260*	0.06421	<.001	-0.6018	-0.2434
pH 5.5	SI + pH 7	.33673*	0.05879	<.001	0.1727	0.5008
pH 5.5	pH 7	.28857*	0.06257	<.001	0.1139	0.4632
SI	SI + pH 7	.75933*	0.06587	<.001	0.5755	0.9432
SI	pH 7	.71118*	0.06927	<.001	0.5178	0.9045
SI + pH 7	pH 7	-0.04815	0.06427	0.944	-0.2275	0.1312
* The mean difference is significant at the 0.05 level.
Figure 7C
					95% Confidence Interval for Mean
Descriptives	n number	Mean	Std. Deviation	Std. Error	Lower Bound	Upper Bound	Minimum	Maximum
GM	15	1	0.11824	0.03053	0.9345	1.0655	0.8	1.19
pH 5.5	12	0.3231	0.26212	0.07567	0.1565	0.4896	0.09	0.9
SI	14	0.4333	0.28213	0.0754	0.2704	0.5962	0.15	0.98
SI + pH 7	13	0.9558	0.16094	0.04464	0.8586	1.0531	0.56	1.22
Total	54	0.692	0.36846	0.05014	0.5914	0.7926	0.09	1.22
ANOVA table	Sum of Squares	df	Mean Square	F	P value
Between Groups	4.898	3	1.633	35.541	<.001
Within Groups	2.297	50	0.046
Total	7.195	53
Tukey HSD					95% Confidence Interval
VAR1	VAR2	Mean Difference	Std. Error	P value	Lower Bound	Upper Bound
GM	pH 5.5	.67693*	0.08301	<.001	0.4563	0.8975
GM	SI	.56672*	0.07965	<.001	0.355	0.7784
GM	SI + pH 7	0.04416	0.08122	0.948	-0.1717	0.26
pH 5.5	SI	-0.11021	0.08432	0.563	-0.3343	0.1139
pH 5.5	SI + pH 7	-.63277*	0.0858	<.001	-0.8608	-0.4047
SI	SI + pH 7	-.52256*	0.08256	<.001	-0.742	-0.3032
* The mean difference is significant at the 0.05 level.
Figure 7D
					95% Confidence Interval for Mean
Descriptives	n number	Mean	Std. Deviation	Std. Error	Lower Bound	Upper Bound	Minimum	Maximum
1	5	7.3598	0.13304	0.0595	7.1946	7.525	7.17	7.54
2	5	6.69	0.25033	0.11195	6.3792	7.0008	6.42	7.01
Total	10	7.0249	0.40041	0.12662	6.7385	7.3113	6.42	7.54
ANOVA table	Sum of Squares	df	Mean Square	F	P value
Between Groups	1.121	1	1.121	27.911	<.001
Within Groups	0.321	8	0.04
Total	1.443	9

## Sheet: Figure 8
Figure 8A
0-30 min
					95% Confidence Interval for Mean
Descriptives	n number	Mean	Std. Deviation	Std. Error	Lower Bound	Upper Bound	Minimum	Maximum
Control	4	1	0.03938	0.01969	0.9373	1.0627	0.96	1.04
SI	4	1	0.21066	0.10533	0.6648	1.3352	0.75	1.25
Total	8	1	0.1403	0.0496	0.8827	1.1173	0.75	1.25
ANOVA table	Sum of Squares	df	Mean Square	F	P value
Between Groups	0	1	0	0	1
Within Groups	0.138	6	0.023
Total	0.138	7
30-60 min
					95% Confidence Interval for Mean
Descriptives		Mean	Std. Deviation	Std. Error	Lower Bound	Upper Bound	Minimum	Maximum
Control	4	1.2498	0.20024	0.10012	0.9312	1.5684	1.13	1.55
SI	4	0.5974	0.35751	0.17876	0.0285	1.1663	0.25	0.91
Total	8	0.9236	0.43996	0.15555	0.5558	1.2914	0.25	1.55
ANOVA table	Sum of Squares	df	Mean Square	F	P value
Between Groups	0.851	1	0.851	10.139	0.019
Within Groups	0.504	6	0.084
Total	1.355	7
60-90min
					95% Confidence Interval for Mean
Descriptives	n number	Mean	Std. Deviation	Std. Error	Lower Bound	Upper Bound	Minimum	Maximum
Control	4	1.4381	0.09864	0.04932	1.2811	1.595	1.35	1.57
SI	4	0.3003	0.16494	0.08247	0.0379	0.5628	0.09	0.48
Total	8	0.8692	0.62101	0.21956	0.35	1.3884	0.09	1.57
ANOVA table	Sum of Squares	df	Mean Square	F	P value
Between Groups	2.589	1	2.589	140.189	<.001
Within Groups	0.111	6	0.018
Total	2.7	7
Figure 8B
					95% Confidence Interval for Mean
Descriptives	n number	Mean	Std. Deviation	Std. Error	Lower Bound	Upper Bound	Minimum	Maximum
UT	4	1.0154	0.06668	0.03334	0.9093	1.1215	0.95	1.11
2.5 mM	4	0.7161	0.10812	0.05406	0.5441	0.8882	0.58	0.81
10 mM	4	0.592	0.07956	0.03978	0.4654	0.7186	0.52	0.68
Total	12	0.7745	0.20145	0.05815	0.6465	0.9025	0.52	1.11
ANOVA table	Sum of Squares	df	Mean Square	F	P value
Between Groups	0.379	2	0.189	25.303	<.001
Within Groups	0.067	9	0.007
Total	0.446	11
Tukey HSD					95% Confidence Interval
VAR1	VAR2	Mean Difference	Std. Error	P value	Lower Bound	Upper Bound
UT	2.5 mM	.29925*	0.06119	0.002	0.1284	0.4701
UT	10 mM	.42341*	0.06119	<.001	0.2526	0.5943
2.5 mM	10 mM	0.12415	0.06119	0.161	-0.0467	0.295
* The mean difference is significant at the 0.05 level.
Figure 8C
					95% Confidence Interval for Mean
Descriptives	n number	Mean	Std. Deviation	Std. Error	Lower Bound	Upper Bound	Minimum	Maximum
GM	3	0.5487	0.07525	0.04344	0.3617	0.7356	0.5	0.64
PrsS1	3	0.2683	0.02065	0.01192	0.217	0.3196	0.25	0.29
PrsS3	3	0.5933	0.04197	0.02423	0.4891	0.6976	0.55	0.63
Total	9	0.4701	0.15887	0.05296	0.348	0.5922	0.25	0.64
ANOVA table	Sum of Squares	df	Mean Square	F	P value
Between Groups	0.186	2	0.093	35.581	<.001
Within Groups	0.016	6	0.003
Total	0.202	8
Tukey HSD					95% Confidence Interval
VAR1	VAR2	Mean Difference	Std. Error	P value	Lower Bound	Upper Bound
GM	PrsS1	.28033*	0.04177	0.001	0.1522	0.4085
GM	PrsS3	-0.04467	0.04177	0.565	-0.1728	0.0835
PrsS1	PrsS3	-.32500*	0.04177	<.001	-0.4532	-0.1968
* The mean difference is significant at the 0.05 level.
Figure 8D
Mann-Whitney U Test Summary
Total N	8
Mann-Whitney U	0
Wilcoxon W	10
Standard Error	3.251
Standardized Test Statistic	-2.46
Asymptotic Sig.(2-sided test)	0.014
Exact Sig.(2-sided test)	0.029
Figure 8E
					95% Confidence Interval for Mean
Descriptives	n number	Mean	Std. Deviation	Std. Error	Lower Bound	Upper Bound	Minimum	Maximum
UT	5	0.8866	0.08892	0.03977	0.7762	0.997	0.78	0.97
SI + 1 mM DTT	3	0.155	0.031	0.0179	0.078	0.232	0.12	0.19
SI + 10 mM DTT	3	0.873	0.1403	0.081	0.5245	1.2215	0.79	1.04
Total	11	0.6834	0.34998	0.10552	0.4482	0.9185	0.12	1.04
ANOVA table	Sum of Squares	df	Mean Square	F	P value
Between Groups	1.152	2	0.576	63.19	<.001
Within Groups	0.073	8	0.009
Total	1.225	10
Tukey HSD					95% Confidence Interval
VAR1	VAR2	Mean Difference	Std. Error	P value	Lower Bound	Upper Bound
UT	SI + 1 mM DTT	.73160*	0.06972	<.001	0.5324	0.9308
UT	SI + 10 mM DTT	0.0136	0.06972	0.979	-0.1856	0.2128
SI + 1 mM DTT	SI + 10 mM DTT	-.71800*	0.07795	<.001	-0.9407	-0.4953
* The mean difference is significant at the 0.05 level.

## Sheet: Figure 9
Figure 9A
					95% Confidence Interval for Mean
Descriptives	n number	Mean	Std. Deviation	Std. Error	Lower Bound	Upper Bound	Minimum	Maximum
UT	3	0.0318	0.00392	0.00227	0.022	0.0415	0.03	0.03
PrsS1	5	0.0168	0.00579	0.00259	0.0096	0.024	0.01	0.02
PrsS3	9	0.034	0.00631	0.0021	0.0292	0.0389	0.02	0.04
Total	17	0.0286	0.0096	0.00233	0.0236	0.0335	0.01	0.04
ANOVA table	Sum of Squares	df	Mean Square	F	P value
Between Groups	0.001	2	0	14.354	<.001
Within Groups	0	14	0
Total	0.001	16
Tukey HSD					95% Confidence Interval
VAR1	VAR2	Mean Difference	Std. Error	P value	Lower Bound	Upper Bound
UT	PrsS1	.01495*	0.00429	0.01	0.0037	0.0262
UT	PrsS3	-0.00227	0.00392	0.833	-0.0125	0.008
PrsS1	PrsS3	-.01722*	0.00328	<.001	-0.0258	-0.0086
* The mean difference is significant at the 0.05 level.
Figure 9B
					95% Confidence Interval for Mean
Descriptives	n number	Mean	Std. Deviation	Std. Error	Lower Bound	Upper Bound	Minimum	Maximum
UT	3	3.752	0.51146	0.29529	2.4815	5.0226	3.35	4.33
PrsS1	5	1.8914	0.3176	0.14203	1.4971	2.2858	1.46	2.24
PrsS3	9	4.7271	0.95995	0.31998	3.9892	5.4649	2.81	5.94
Total	17	3.721	1.4609	0.35432	2.9699	4.4721	1.46	5.94
ANOVA table	Sum of Squares	df	Mean Square	F	P value
Between Groups	25.849	2	12.924	21.804	<.001
Within Groups	8.299	14	0.593
Total	34.148	16
Tukey HSD					95% Confidence Interval
VAR1	VAR2	Mean Difference	Std. Error	P value	Lower Bound	Upper Bound
UT	PrsS1	1.86060*	0.56227	0.013	0.389	3.3322
UT	PrsS3	-0.97503	0.51328	0.175	-2.3184	0.3684
PrsS1	PrsS3	-2.83563*	0.42944	<.001	-3.9596	-1.7117
* The mean difference is significant at the 0.05 level.
Figure 9C
					95% Confidence Interval for Mean
Descriptives	n number	Mean	Std. Deviation	Std. Error	Lower Bound	Upper Bound	Minimum	Maximum
UT	3	0.5354	0.12434	0.07179	0.2265	0.8443	0.45	0.68
PrsS1	5	0.2205	0.0907	0.04056	0.1079	0.3331	0.11	0.36
PrsS3	9	0.6498	0.19304	0.06435	0.5014	0.7982	0.32	0.97
Total	17	0.5033	0.24471	0.05935	0.3775	0.6291	0.11	0.97
ANOVA table	Sum of Squares	df	Mean Square	F	P value
Between Groups	0.596	2	0.298	11.53	0.001
Within Groups	0.362	14	0.026
Total	0.958	16
Tukey HSD					95% Confidence Interval
VAR1	VAR2	Mean Difference	Std. Error	P value	Lower Bound	Upper Bound
UT	PrsS1	.31493*	0.11742	0.044	0.0076	0.6223
UT	PrsS3	-0.11437	0.10719	0.549	-0.3949	0.1662
PrsS1	PrsS3	-.42931*	0.08968	<.001	-0.664	-0.1946
* The mean difference is significant at the 0.05 level.
Figure 9D
					95% Confidence Interval for Mean
Descriptives	n number	Mean	Std. Deviation	Std. Error	Lower Bound	Upper Bound	Minimum	Maximum
UT	3	2.4678	0.78916	0.45562	0.5074	4.4282	2	3.38
PrsS1	5	0.5259	0.34291	0.15336	0.1002	0.9517	0.19	0.95
PrsS3	9	2.8621	1.27965	0.42655	1.8785	3.8457	1.04	4.4
Total	17	2.1054	1.43258	0.34745	1.3688	2.842	0.19	4.4
ANOVA table	Sum of Squares	df	Mean Square	F	P value
Between Groups	18.02	2	9.01	8.514	0.004
Within Groups	14.816	14	1.058
Total	32.836	16
Tukey HSD					95% Confidence Interval
VAR1	VAR2	Mean Difference	Std. Error	P value	Lower Bound	Upper Bound
UT	PrsS1	1.94182	0.75128	0.053	-0.0245	3.9081
UT	PrsS3	-0.39432	0.68582	0.835	-2.1893	1.4007
PrsS1	PrsS3	-2.33614*	0.5738	0.003	-3.8379	-0.8344
* The mean difference is significant at the 0.05 level.
Figure 9E
					95% Confidence Interval for Mean
Descriptives	n number	Mean	Std. Deviation	Std. Error	Lower Bound	Upper Bound	Minimum	Maximum
UT	3	0.9075	0.12957	0.07481	0.5857	1.2294	0.79	1.04
PrsS1	5	0.9139	0.23327	0.10432	0.6242	1.2035	0.59	1.18
PrsS3	9	1.1439	0.33904	0.11301	0.8833	1.4045	0.59	1.73
Total	17	1.0345	0.29576	0.07173	0.8825	1.1866	0.59	1.73
ANOVA table	Sum of Squares	df	Mean Square	F	P value
Between Groups	0.229	2	0.114	1.368	0.287
Within Groups	1.171	14	0.084
Total	1.4	16
Tukey HSD					95% Confidence Interval
VAR1	VAR2	Mean Difference	Std. Error	P value	Lower Bound	Upper Bound
UT	PrsS1	-0.00634	0.21119	1	-0.5591	0.5464
UT	PrsS3	-0.23633	0.19279	0.458	-0.7409	0.2683
PrsS1	PrsS3	-0.22999	0.1613	0.355	-0.6522	0.1922
Figure 9F
					95% Confidence Interval for Mean
Descriptives	n number	Mean	Std. Deviation	Std. Error	Lower Bound	Upper Bound	Minimum	Maximum
UT	3	0.0332	0.00364	0.0021	0.0241	0.0422	0.03	0.04
PrsS1	5	0.0381	0.00381	0.0017	0.0334	0.0428	0.03	0.04
PrsS3	9	0.048	0.02049	0.00683	0.0323	0.0638	0.02	0.09
Total	17	0.0425	0.01596	0.00387	0.0343	0.0507	0.02	0.09
ANOVA table	Sum of Squares	df	Mean Square	F	P value
Between Groups	0.001	2	0	1.286	0.307
Within Groups	0.003	14	0
Total	0.004	16
Tukey HSD					95% Confidence Interval
VAR1	VAR2	Mean Difference	Std. Error	P value	Lower Bound	Upper Bound
UT	PrsS1	-0.00494	0.01145	0.903	-0.0349	0.025
UT	PrsS3	-0.01486	0.01046	0.357	-0.0422	0.0125
PrsS1	PrsS3	-0.00992	0.00875	0.51	-0.0328	0.013

## Sheet: Figure S1
Figure S1B
					95% Confidence Interval for Mean
Descriptives	n number	Mean	Std. Deviation	Std. Error	Lower Bound	Upper Bound	Minimum	Maximum
UT	5	1	0.03941	0.01763	0.9511	1.0489	0.94	1.05
SI	5	0.5164	0.05392	0.02411	0.4494	0.5833	0.44	0.57
Total	10	0.7582	0.25876	0.08183	0.5731	0.9433	0.44	1.05
ANOVA table	Sum of Squares	df	Mean Square	F	P value
Between Groups	0.585	1	0.585	262.212	<.001
Within Groups	0.018	8	0.002
Total	0.603	9

## Sheet: Figure S2
Figure S2B
					95% Confidence Interval for Mean
Descriptives	n number	Mean	Std. Deviation	Std. Error	Lower Bound	Upper Bound	Minimum	Maximum
Cytosol	17	0.9066	0.06365	0.01544	0.8739	0.9394	0.79	1.01
Mitochondria	26	1.2109	0.11121	0.02181	1.166	1.2559	0.98	1.37
Plastids	15	0.9744	0.13705	0.03539	0.8985	1.0503	0.76	1.2
Nuclei	26	0.5666	0.0522	0.01024	0.5456	0.5877	0.46	0.67
Peroxisomes	26	1.4411	0.12968	0.02543	1.3887	1.4935	1.22	1.65
Total	110	1.0338	0.33533	0.03197	0.9704	1.0971	0.46	1.65
ANOVA table	Sum of Squares	df	Mean Square	F	P value
Between Groups	11.131	4	2.783	259.599	<.001
Within Groups	1.126	105	0.011
Total	12.257	109
Tukey HSD					95% Confidence Interval
VAR1	VAR2	Mean Difference	Std. Error	P value	Lower Bound	Upper Bound
Cytosol	Mitochondria	-.30430*	0.03229	<.001	-0.3939	-0.2147
Cytosol	Plastids	-0.06773	0.03668	0.353	-0.1695	0.0341
Cytosol	Nuclei	.34001*	0.03229	<.001	0.2504	0.4296
Cytosol	Peroxisomes	-.53445*	0.03229	<.001	-0.6241	-0.4448
Mitochondria	Plastids	.23656*	0.03357	<.001	0.1434	0.3297
Mitochondria	Nuclei	.64431*	0.02872	<.001	0.5646	0.724
Mitochondria	Peroxisomes	-.23016*	0.02872	<.001	-0.3099	-0.1504
Plastids	Nuclei	.40774*	0.03357	<.001	0.3146	0.5009
Plastids	Peroxisomes	-.46672*	0.03357	<.001	-0.5599	-0.3735
Nuclei	Peroxisomes	-.87446*	0.02872	<.001	-0.9542	-0.7948
* The mean difference is significant at the 0.05 level.

[truncated: 5 more sheets: Figure S4, Figure S5, Figure S6, Figure S7, Figure S8]
